# Supplementary material for: Solid-Phase “Self-Hydrolysis” of [Zn(NH3)4MoO4@2H2O] Involving Enclathrated Water—An Easy Route to a Layered Basic Ammonium Zinc Molybdate Coordination Polymer
Source: Molecules. 2021 Jun 30;26(13):4022. doi: 10.3390/molecules26134022 (PMC8272139; doi:10.3390/molecules26134022)
Supplement: Supplementary file 1 [file molecules-26-04022-s001.zip]

Archive with 1 entries (1 files):
- molecules-1263235-supplementary.pdf
